# Supplementary material for: Treating Yourself in a Fairway: Examining the Contribution of Self-Compassion and Well-Being on Performance in a Putting Task
Source: Sports (Basel). 2024 Nov 5;12(11):300. doi: 10.3390/sports12110300 (PMC11598489; doi:10.3390/sports12110300)
Supplement: Supplementary file 1 [file sports-12-00300-s001.zip]

Archive with 1 entries (1 files):
- sports-3246250-supplementary.pdf
